# Supplementary material for: Duplicate Abalone Egg Coat Proteins Bind Sperm Lysin Similarly, but Evolve Oppositely, Consistent with Molecular Mimicry at Fertilization
Source: PLoS Genet. 2013 Feb 7;9(2):e1003287. doi: 10.1371/journal.pgen.1003287 (PMC3567151; doi:10.1371/journal.pgen.1003287)
Supplement: Supplement S1 — Perl scripts for running population simulations of sexual conflict with a female decoy. The files are: decoy.pl, the main perl script; decoy.ctl, the control file where simulation and model parameters can be set; and sub_*.pm, various subroutines called by the main perl script. For additional detail please contact the authors. (ZIP) [file pgen.1003287.s003.zip]

Archive with 28 entries (25 files):
- DecoyModel/
- DecoyModel/.DS_Store
- __MACOSX/
- __MACOSX/DecoyModel/
- __MACOSX/DecoyModel/._.DS_Store
- DecoyModel/.Rapp.history
- DecoyModel/.RData
- DecoyModel/.Rhistory
- DecoyModel/decoy.ctl
- __MACOSX/DecoyModel/._decoy.ctl
- DecoyModel/decoy.pl
- __MACOSX/DecoyModel/._decoy.pl
- DecoyModel/sub_acos_real.pm
- __MACOSX/DecoyModel/._sub_acos_real.pm
- DecoyModel/sub_calculate_additive_mating_probability.pm
- __MACOSX/DecoyModel/._sub_calculate_additive_mating_probability.pm
- DecoyModel/sub_generate_mutation.pm
- __MACOSX/DecoyModel/._sub_generate_mutation.pm
- DecoyModel/sub_get_histogram.pm
- __MACOSX/DecoyModel/._sub_get_histogram.pm
- DecoyModel/sub_get_random_alleles.pm
- __MACOSX/DecoyModel/._sub_get_random_alleles.pm
- DecoyModel/sub_get_summary_statistics.pm
- __MACOSX/DecoyModel/._sub_get_summary_statistics.pm
- DecoyModel/sub_get_time_and_date.pm
- __MACOSX/DecoyModel/._sub_get_time_and_date.pm
- DecoyModel/sub_print_hash.pm
- __MACOSX/DecoyModel/._sub_print_hash.pm
