# Supplementary material for: Duplicate Abalone Egg Coat Proteins Bind Sperm Lysin Similarly, but Evolve Oppositely, Consistent with Molecular Mimicry at Fertilization
Source: PLoS Genet. 2013 Feb 7;9(2):e1003287. doi: 10.1371/journal.pgen.1003287 (PMC3567151; doi:10.1371/journal.pgen.1003287)
Supplement: Supplement S1 — Perl scripts for running population simulations of sexual conflict with a female decoy. The files are: decoy.pl, the main perl script; decoy.ctl, the control file where simulation and model parameters can be set; and sub_*.pm, various subroutines called by the main perl script. For additional detail please contact the authors. (ZIP) [file pgen.1003287.s003.zip › DecoyModel/decoy.ctl]

           output = decoy-out.txt		* main output file name

      generations = 15000		   		* number of generations
    mutation_rate = 0.00005		    	* mutation rate
         pop_size = 10000				* number of individuals
       encounters = 20    		    	* number of male encounters per female per generation         

             Popt = 0.5             	* optimum female mating rate
             Bmax = 5			    	* maximum number of offspring
          scale_w = 3.0				   	* scale parameter for number of offspring (Wf) 
       exponent_w = 2.0			    	* exponent parameter for number of offspring (Wf)

          scale_p = 0.05 		    	* scale parameter for mating probability (Pmf)
       exponent_p = 1.0					* exponent parameter for mating probability (Pmf)
       
          scale_i = 0.1 		    	* scale parameter for decoy interference (Pi)
       exponent_i = 1.0					* exponent parameter for decoy interference (Pi)
  
  		  scale_t = 0.5 		    	* scale parameter for decoy tuning (Pt)
       exponent_t = 1.0					* exponent parameter for decoy tuning (Pt)
       
     allele_range = 50			    	* number of possible allelic states
 		 M allele = 0					* initial value of alleles at the M locus
         F allele = 5					* initial value of alleles at the F locus
         D allele = 16					* initial value of alleles at the D locus
         N allele = 30  				* initial value of alleles at the N locus
