# Supplementary material for: Duplicate Abalone Egg Coat Proteins Bind Sperm Lysin Similarly, but Evolve Oppositely, Consistent with Molecular Mimicry at Fertilization
Source: PLoS Genet. 2013 Feb 7;9(2):e1003287. doi: 10.1371/journal.pgen.1003287 (PMC3567151; doi:10.1371/journal.pgen.1003287)
Supplement: Supplement S1 — Perl scripts for running population simulations of sexual conflict with a female decoy. The files are: decoy.pl, the main perl script; decoy.ctl, the control file where simulation and model parameters can be set; and sub_*.pm, various subroutines called by the main perl script. For additional detail please contact the authors. (ZIP) [file pgen.1003287.s003.zip › DecoyModel/decoy.pl]

#!/usr/bin/perl -w
use strict;
no strict "refs";

#PROJECT: Population Simulation - Individual Based Model of Sexual Conflict with a Female Decoy
#DATE: 12y05m15d
#AUTHOR: Stevan Springer
#FILE: decoy.pl


#SECTION 0 - INITIALIZATION

#0a - Subroutines 
use Math::Trig;
use sub_calculate_additive_mating_probability;
use sub_generate_mutation;
use sub_get_histogram;
use sub_get_random_alleles;
use sub_get_time_and_date;
use sub_get_summary_statistics;
use sub_print_hash;
use sub_acos_real;

#0b - Command line input/output 
my $time_start;
my $file_control;
my @input_control;
my $outfile;

#0c - Model parameters
my ($generations, $generation_counter);
my $mutation_rate;
my ($allele_range, $initial_M, $initial_F, $initial_1, $initial_2);
my ($pop_size, $pop_size_counter);
my $encounters;

my $Popt;
my $Bmax;
my $sw;
my $xw;

my $sp;
my $xp;

my $si;
my $xi;

my $st;
my $xt;


#0d - Model variables. Note: 'iMa' refers to | Individual (i m or f) | Locus (M F 1 or 2) | Allele (a or b) |
my (%individual, @individual_keys, $individual_counter);
my ($iMa, $iMb, $iFa, $iFb, $i1a, $i1b, $i2a, $i2b); 

my (%male, @male_keys, $male_counter);
my ($mMa, $mMb, $mFa, $mFb, $m1a, $m1b, $m2a, $m2b);

my (%female, @female_keys, $female_counter);
my ($fMa, $fMb, $fFa, $fFb, $f1a, $f1b, $f2a, $f2b);

my (@allM, @allF, @all1, @all2, @all_mating);
my (%histogramM, %histogramF, %histogram1, %histogram2);


#0e - Read control file name from @ARGV, open and read into @input_control
$time_start = get_time_and_date;

if (scalar(@ARGV) != 1) {
  	print(STDERR 
"----------
Usage: decoy.pl <controlfile.ctl>
----------
Description: Population simulation of sexual conflict with a female decoy based on diploid models of Hayashi et al. 2007
Input: Specify parameters in <controlfile.ctl>
----------\n\n");
  	exit(1);
}

($file_control) = $ARGV[0];
unless (-e $file_control)
	{
	print "Control File: \'$file_control\' Not Found\n";
	exit(0);
	}
open(INPUT, $file_control);
@input_control = <INPUT>;	
close INPUT;

#0e - Input the value of each parameter from the array: @input control
foreach my $line (@input_control) {
	if    ($line =~ m{^\s*$})                         {next;}											#regexp:matches lines containing only white space beginning (^) to end ($) 	
	elsif ($line =~ m{output\s*=\s*(\S+)})            {$outfile = $1;}									#regexp:catches the output file name (first unbroken group of non-whitespace characters) 
	elsif ($line =~ m{generations\s*=\s*([0-9.]+)})   {$generations = $1; $generation_counter = 0;}
	elsif ($line =~ m{mutation_rate\s*=\s*([0-9.]+)}) {$mutation_rate = $1;}
	elsif ($line =~ m{^\s*pop_size\s*=\s*([0-9.]+)})  {$pop_size = $1; $pop_size_counter = 0;}			#regexp:start of line plus 0 or more spaces followed by male..., to avoid false matches with feMALE...
	elsif ($line =~ m{encounters\s*=\s*([0-9.]+)})    {$encounters = $1;}
	elsif ($line =~ m{Popt\s*=\s*([0-9.]+)})		  {$Popt = $1;}
	elsif ($line =~ m{Bmax\s*=\s*([0-9.]+)})		  {$Bmax = $1;}
	elsif ($line =~ m{scale_w\s*=\s*([0-9.]+)}) 	  {$sw = $1;}
	elsif ($line =~ m{exponent_w\s*=\s*([0-9.]+)})	  {$xw = $1;}
	elsif ($line =~ m{scale_p\s*=\s*([0-9.]+)})	 	  {$sp = $1;}
	elsif ($line =~ m{exponent_p\s*=\s*([0-9.]+)})	  {$xp = $1;}
	elsif ($line =~ m{scale_i\s*=\s*([0-9.]+)})		  {$si = $1;}
	elsif ($line =~ m{exponent_i\s*=\s*([0-9.]+)})	  {$xi = $1;}
	elsif ($line =~ m{scale_t\s*=\s*([0-9.]+)})		  {$st = $1;}
	elsif ($line =~ m{exponent_t\s*=\s*([0-9.]+)})	  {$xt = $1;}
	elsif ($line =~ m{allele_range\s*=\s*([0-9.]+)})  {$allele_range = $1;}								#regexp:catches the first unbroken group of digits or decimals		
	elsif ($line =~ m{M allele\s*=\s*([0-9.]+)})	  {$initial_M = $1;}
	elsif ($line =~ m{F allele\s*=\s*([0-9.]+)})	  {$initial_F = $1;}
	elsif ($line =~ m{D allele\s*=\s*([0-9.]+)})	  {$initial_1 = $1;}
	elsif ($line =~ m{N allele\s*=\s*([0-9.]+)})	  {$initial_2 = $1;}
	else {print "Check Format: \'$file_control\' Error: $line\n"; exit(1);}
}
print "Control File: \'$file_control\' Import Successful\n";

open(OUTPUT, "+>>$outfile") or die "can't open $outfile $!";
print OUTPUT "\n$time_start  Program: decoy.pl  Control: $file_control  Output: $outfile
\tPopulation:\tGenerations: $generations  Population size: $pop_size  Mutation rate: $mutation_rate
\tGenetics:\tAllele effect: 'additive'  Allele range: 0-$allele_range Initial values: M$initial_M F$initial_F D$initial_1 N$initial_2
\tOffspring:\tPopt: $Popt  Bmax: $Bmax  sw: $sw  xw: $xw
\tMating:\t\tEncounters per Female: $encounters  sp: $sp  xp $xp
\tDecoy:\t\tInterference si: $si  xi: $xi  Tuning st: $st  xt: $xt

Generation\tP mean  var\t\tM mean var\t\tF mean var\t\tD mean var\t\tN mean var\n";
close OUTPUT;


#SECTION 1 - GENERATION LOOP, SIMULATION RUNS WITHIN THIS LOOP
while ($generation_counter < $generations) {

#1a - Start a population or a new generation
	if ($generation_counter == 0) {																			#note:first generation create a hash of alleic values initialized by number (this is the genome of each individual, consisting of 4 genes (M F 1 and 2), two alleles each (a and b) having effects in in two dimensions (x and y) 
		while ($pop_size_counter < $pop_size) {							
			$individual{$pop_size_counter} = "$initial_M $initial_M $initial_F $initial_F $initial_1 $initial_1 $initial_2 $initial_2";                        
			$pop_size_counter++;
		}
	}	

#1b - Account for mutation in individuals
	keys %individual;
	@individual_keys = keys %individual;
	foreach my $focal (@individual_keys) {
		($iMa, $iMb, $iFa, $iFb, $i1a, $i1b, $i2a, $i2b) = split (/\s/, $individual{$focal});				
		$iMa = generate_mutation($iMa,$allele_range,$mutation_rate);										#subroutine:generates mutations
		$iMb = generate_mutation($iMb,$allele_range,$mutation_rate);					
		$iFa = generate_mutation($iFa,$allele_range,$mutation_rate);					
		$iFb = generate_mutation($iFb,$allele_range,$mutation_rate);
		$i1a = generate_mutation($i1a,$allele_range,$mutation_rate);
		$i1b = generate_mutation($i1b,$allele_range,$mutation_rate);
		$i2a = generate_mutation($i2a,$allele_range,$mutation_rate);
		$i2b = generate_mutation($i2b,$allele_range,$mutation_rate);
		$individual{$focal} = "$iMa $iMb $iFa $iFb $i1a $i1b $i2a $i2b";											
	}	

#1c - Assign individuals to a gender and cull the population size 
	%male = ();																								#note:reset gender hashes and counters
	$male_counter = 0;
	%female = ();
	$female_counter = 0;	
	@allM = ();
	@allF = ();
	@all1 = ();
	@all2 = ();

	foreach my $focal (@individual_keys) { 
		($iMa, $iMb, $iFa, $iFb, $i1a, $i1b, $i2a, $i2b) = split (/\s/, $individual{$focal});
		if ($male_counter < $pop_size / 2) {
		 	$male{$male_counter} = "$iMa $iMb $iFa $iFb $i1a $i1b $i2a $i2b";										
			$male_counter++;
			push @allM, ($iMa, $iMb);
			push @allF, ($iFa, $iFb);
			push @all1, ($i1a, $i1b);
			push @all2, ($i2a, $i2b);
		}
		elsif ($female_counter < $pop_size / 2) {
			$female{$female_counter} = "$iMa $iMb $iFa $iFb $i1a $i1b $i2a $i2b"; 									
			$female_counter++;
			push @allM, ($iMa, $iMb);
			push @allF, ($iFa, $iFb);
			push @all1, ($i1a, $i1b);
			push @all2, ($i2a, $i2b);
		}
		else {next;}
	}	
	
#SECTION 2 - ENCOUNTERS BETWEEN FEMALES AND MALES
	%individual = (); 																													#note:clear the individual hash and counter
	$individual_counter = 0;																				
	@all_mating = ();
	@female_keys = sort {$a <=> $b} (keys %female);																						#note:order the keys of the female hash

#2a - For each female, choose a set of males that are encountered	
	foreach my $focal (@female_keys) {
		($fMa, $fMb, $fFa, $fFb, $f1a, $f1b, $f2a, $f2b) = split (/\s/, $female{$focal});
		my @encounter_all = ();																											#note: reset the mating parameters
		my @encounter_mated = ();																			
		my $encounter_counter = 0;																			
		my $proportion_mated = 0;																			
		while ($encounter_counter < $encounters) {							
			my $encounter_male = int(rand($pop_size/2));
			push @encounter_all, $encounter_male;																					
			$encounter_counter++;
		}

#2b - For each encountered male: calculate the mating probability, if the male mated, and the number of offspring
		foreach my $encounter (@encounter_all) {
			($mMa, $mMb, $mFa, $mFb, $m1a, $m1b, $m2a, $m2b) = split (/\s/, $male{$encounter});											#print "\tMale($encounter): $mMa $mMb|$mFa $mFb|$m1a $m1b";
			my $mating_prob = calculate_additive_mating_probability																		
				($mMa,$mMb,$fFa,$fFb,$f1a,$f1b,$Popt,$sp,$xp,$si,$xi,$st,$xt,);					#subroutine: calculates mating probability given allelic effects
			push @all_mating, $mating_prob;
			if (($mating_prob + rand() ) >= 1) {																						#note: determine if the male is mated or not, rounding to yes/no is accomplished probabilistically by adding a random between 0 and 1 
				push @encounter_mated, $encounter;
			}			
		}	
		$proportion_mated = (scalar @encounter_mated) / (scalar @encounter_all);							
		my $number_of_offspring = int(($Bmax * exp(-$sw * abs($proportion_mated - $Popt) ** $xw)) + rand() );     				#Hayashi et al 2007, pg518 'Numerical procedure' - Rounding to integer is accomplished probabilistically by adding a random between 0 and 1 and using 'int' to to round back down. 

#print "$generation_counter\tFemale($focal):\tM$fMa|F$fFa|D$f1a|N$f2a\tOffspring:$number_of_offspring\tProportion: $proportion_mated\n";
	
#2c - Generate offspring for each female from mated males and push into a hash of individuals
		unless ($proportion_mated == 0) {																								#note: unmated females have 0 offspring
			my $offspring_counter = 0;																									#note: counter for the offspring of individual female
			while ($offspring_counter < $number_of_offspring) {
				my $mated_index = int(rand(scalar @encounter_mated));
				my $mated_male = $encounter_mated[$mated_index];																		#note: get alleles of random male that both encountered and mated with female
				($mMa, $mMb, $mFa, $mFb, $m1a, $m1b, $m2a, $m2b) = split (/\s/, $male{$mated_male});									#print "Male($mated_male): $mMa $mMb|$mFa $mFb|$m1a $m1b\t";
				my ($iMa, $iMb) = get_random_alleles($mMa,$mMb,$fMa,$fMb); 	    														#subroutine:choose allele at random							
				my ($iFa, $iFb) = get_random_alleles($mFa,$mFb,$fFa,$fFb); 	    														
				my ($i1a, $i1b) = get_random_alleles($m1a,$m1b,$f1a,$f1b); 	    														
				my ($i2a, $i2b) = get_random_alleles($m2a,$m2b,$f2a,$f2b); 	    														
				$individual{$individual_counter} = "$iMa $iMb $iFa $iFb $i1a $i1b $i2a $i2b";											#print "Offspring: $iMa $iMb|$iFa $iFb|$i1a $i1b\n";	
				$offspring_counter++;
				$individual_counter++;
			}
		} 
	} 																																	#note: close foreach female loop


#SECTION 3 - SUMMARY STATISTICS FOR EACH GENERATION

#3a - Mating probability
	my @stats_mating = get_summary_statistics(@all_mating);

#3b - Loci 
	my @statsM = get_summary_statistics(@allM);																
	$histogramM{$generation_counter} = get_histogram($allele_range,@allM);
	my @statsF = get_summary_statistics(@allF);																
	$histogramF{$generation_counter} = get_histogram($allele_range,@allF);
	my @stats1 = get_summary_statistics(@all1);
	$histogram1{$generation_counter} = get_histogram($allele_range,@all1);
	my @stats2 = get_summary_statistics(@all2);
	$histogram2{$generation_counter} = get_histogram($allele_range,@all2);
	
#3c - Print summary statistics to output files 
	open(OUTPUT, "+>>$outfile") or die "can't open $outfile $!";
	printf OUTPUT "%10s", $generation_counter; print OUTPUT"\t ";																	 
	printf OUTPUT "%.3f", $stats_mating[0]; print OUTPUT "\t";
	printf OUTPUT "%.3f", $stats_mating[1]; print OUTPUT "\t";
	printf OUTPUT "%.3f", $statsM[0]; print OUTPUT "\t";
	printf OUTPUT "%.3f", $statsM[1]; print OUTPUT "\t";
	printf OUTPUT "%.3f", $statsF[0]; print OUTPUT "\t";
	printf OUTPUT "%.3f", $statsF[1]; print OUTPUT "\t";
	printf OUTPUT "%.3f", $stats1[0]; print OUTPUT "\t";
	printf OUTPUT "%.3f", $stats1[1]; print OUTPUT "\t";
	printf OUTPUT "%.3f", $stats2[0]; print OUTPUT "\t";
	printf OUTPUT "%.3f", $stats2[1]; print OUTPUT "\n";

	close OUTPUT;	
	$generation_counter++;
	if ($generation_counter =~ m{0$}) {																		#regexp: match any number with a zeros at the end
		print "Generation: $generation_counter/$generations\n"
	}	
}																											#note: close generation loop


#3d - After simulation is complete, print histograms to output file.
	open(OUTPUT, "+>>$outfile") or die "can't open $outfile $!";
	print OUTPUT "\nGeneration\tLocus 'M' Alleles 0 to $allele_range\n";
	print_hash(%histogramM);
	print OUTPUT "\nGeneration\tLocus 'F' Alleles 0 to $allele_range\n";
	print_hash(%histogramF);
	print OUTPUT "\nGeneration\tLocus 'D' Alleles 0 to $allele_range\n";
	print_hash(%histogram1);
	print OUTPUT "\nGeneration\tLocus 'N' Alleles 0 to $allele_range\n";
	print_hash(%histogram2);
	close OUTPUT;
