# Supplementary material for: Duplicate Abalone Egg Coat Proteins Bind Sperm Lysin Similarly, but Evolve Oppositely, Consistent with Molecular Mimicry at Fertilization
Source: PLoS Genet. 2013 Feb 7;9(2):e1003287. doi: 10.1371/journal.pgen.1003287 (PMC3567151; doi:10.1371/journal.pgen.1003287)
Supplement: Supplement S1 — Perl scripts for running population simulations of sexual conflict with a female decoy. The files are: decoy.pl, the main perl script; decoy.ctl, the control file where simulation and model parameters can be set; and sub_*.pm, various subroutines called by the main perl script. For additional detail please contact the authors. (ZIP) [file pgen.1003287.s003.zip › DecoyModel/sub_calculate_additive_mating_probability.pm]

###############
#SUBROUTINE: CALCULATE_ADDITIVE_MATING_PROBABILITY 
#INPUT: Diploid Alleles for Male, Female, and Decoy loci, Popt, scale_p, exponent_p, scale_i, exponent_i, scale_t, exponent_t
#RETURN: Mating Probability (P)
#DATE: 12y05m15d
###############

sub calculate_additive_mating_probability {
my ($mMa,$mMb,$fFa,$fFb,$f1a,$f1b,$Popt,$sp,$xp,$si,$xi,$st,$xt) = @_;
my $effectiveness;
my $interference;
my $tuning;
my $angle_md_fd;

											
#Calculate distances between male, female and decoy
my $Dmf = abs (($mMa + $mMb) - ($fFa + $fFb))/2;
my $Dmd = abs (($mMa + $mMb) - ($f1a + $f1b))/2;					
my $Dfd = abs (($fFa + $fFb) - ($f1a + $f1b))/2;					


#Calculate the male-female mating probability from the male and female additive allelic distance 
$Pmf = exp(-$sp * ($Dmf ** $xp)); 														


#Calculate the decoy angle (the angle between the male-decoy edge and the female-decoy edge)
#Calculated using the cosine rule (a^2 = b^2 + c^2 - 2bc cosA) simplifies to (A = cos^-1 (b^2 + c^2 - a^2 / 2bc)
if    ($Dmd == 0) {$angle = 1;}
elsif ($Dfd == 0) {$angle = 1;}
else  {$angle = acos_real( ($Dmd ** 2 + $Dfd ** 2 - $Dmf **2) / ( 2 * $Dmd * $Dfd) )/pi;}										
$angle = sprintf("%.3f", $angle);																								 


#Calculate the effectiveness, interference, tuning and mating probability
$Dopt = 5;
$effectiveness = ($Pmf - $Popt); 						
$interference =  $Popt * (1 - exp(-$si * $Dmd ** $xi));
$tuning = (abs ($Dopt - $Dmf)) * exp(-$st * $Dmd ** $xt);

$mating_probability = $Pmf - $angle * ($effectiveness + $interference + $tuning);

#print "\nMF"; printf("%.3f", $Pmf); print "  A"; printf("%1.f", $angle); print "  E"; printf("%.3f", $effectiveness); print "  I"; printf("%.3f", $interference); print "  T"; printf("%.3f", $tuning); print "  P"; printf("%.3f", $mating_probability);

return $mating_probability;


}

###############
1
