# Supplementary material for: Duplicate Abalone Egg Coat Proteins Bind Sperm Lysin Similarly, but Evolve Oppositely, Consistent with Molecular Mimicry at Fertilization
Source: PLoS Genet. 2013 Feb 7;9(2):e1003287. doi: 10.1371/journal.pgen.1003287 (PMC3567151; doi:10.1371/journal.pgen.1003287)
Supplement: Supplement S1 — Perl scripts for running population simulations of sexual conflict with a female decoy. The files are: decoy.pl, the main perl script; decoy.ctl, the control file where simulation and model parameters can be set; and sub_*.pm, various subroutines called by the main perl script. For additional detail please contact the authors. (ZIP) [file pgen.1003287.s003.zip › DecoyModel/sub_generate_mutation.pm]

###############
#SUBROUTINE: GENERATE_MUTATION
#INPUT: Original allele, allele range and per locus mutation rate
#RETURN: Updated allele
#DATE: 12y05m15d
###############

sub generate_mutation {

my ($original_allele, $allele_range, $mutation_rate) = @_;

#SECTION 1 - GENERATE TRIGGER AND UPDATE ALLELES

my $trigger = rand(); 
my $updated_allele; 

if (($trigger + ($mutation_rate/2)) >= 1) {  		#Note: Mutation rate is specified per locus, per allele mutation rate is u/2
	$updated_allele = $original_allele + 1;
	}
elsif (($trigger - ($mutation_rate/2)) <= 0) {
	$updated_allele = $original_allele - 1;
	}
else {
	$updated_allele = $original_allele;
}

#SECTION 2 - CHECK THAT ALLELES ARE NOT OUTSIDE THE BOUNDARIES
#Note: Alleles at the boundaries have the same mutation rate as other alleles, but only mutate in one direction

if ($updated_allele > $allele_range) {				#This allele mutated up beyond the boundary
	$updated_allele = $allele_range - 1;
	}

if ($updated_allele < 0 ) {							#This allele mutated down beyond the boundary
	$updated_allele = 1;
	}
	
return $updated_allele;

}

###############
1
