# Supplementary material for: Duplicate Abalone Egg Coat Proteins Bind Sperm Lysin Similarly, but Evolve Oppositely, Consistent with Molecular Mimicry at Fertilization
Source: PLoS Genet. 2013 Feb 7;9(2):e1003287. doi: 10.1371/journal.pgen.1003287 (PMC3567151; doi:10.1371/journal.pgen.1003287)
Supplement: Supplement S1 — Perl scripts for running population simulations of sexual conflict with a female decoy. The files are: decoy.pl, the main perl script; decoy.ctl, the control file where simulation and model parameters can be set; and sub_*.pm, various subroutines called by the main perl script. For additional detail please contact the authors. (ZIP) [file pgen.1003287.s003.zip › DecoyModel/sub_get_histogram.pm]

###############
#SUBROUTINE: GET_HISTOGRAM
#INPUT: Number of bins and an array of integers 
#RETURN: String of tab separated bin values
#DATE: 12y05m15d
###############

sub get_histogram {

my $bin_range = shift @_;
my @values = @_;
my %histogram = ();
my $list = "";

#SECTION 1 - GENERATE A HASH WITH SPECIFIED NUMBER OF BINS

my $bin = 0;
while ($bin <= $bin_range) {
	$histogram{$bin} = 0;
	$bin++;
	}

#SECTION 2 - PUSH VALUES INTO BINS

foreach my $focal (@values) {
	$histogram{$focal}++;
	}	

$bin = 0;


while ($bin <= $bin_range) {
	$list = "$list$histogram{$bin}\t";
	$bin++;
	}

return $list;

}

###############
1
