# Supplementary material for: Duplicate Abalone Egg Coat Proteins Bind Sperm Lysin Similarly, but Evolve Oppositely, Consistent with Molecular Mimicry at Fertilization
Source: PLoS Genet. 2013 Feb 7;9(2):e1003287. doi: 10.1371/journal.pgen.1003287 (PMC3567151; doi:10.1371/journal.pgen.1003287)
Supplement: Supplement S1 — Perl scripts for running population simulations of sexual conflict with a female decoy. The files are: decoy.pl, the main perl script; decoy.ctl, the control file where simulation and model parameters can be set; and sub_*.pm, various subroutines called by the main perl script. For additional detail please contact the authors. (ZIP) [file pgen.1003287.s003.zip › DecoyModel/sub_get_random_alleles.pm]

###############
#SUBROUTINE: GET_RANDOM_ALLELES
#INPUT: Two alleles from each parent
#RETURN: One random allele from each parent
#DATE: 12y05m15d
###############

sub get_random_alleles {

my ($p1a1, $p1a2, $p2a1, $p2a2) = @_; #parental alleles 
my ($o1, $o2);						  #offspring alleles


#SECTION 1 - GENERATE TRIGGER AND CHOOSE ALLELE

my $trigger_p1 = int(rand(2)); 
if ($trigger_p1 == 1) {$o1 = $p1a1;}
else                  {$o1 = $p1a2;}

my $trigger_p2 = int(rand(2)); 

if ($trigger_p2 == 1) {$o2 = $p2a1;}
else                  {$o2 = $p2a2;}

return ($o1, $o2);

}

###############
1
