# Supplementary material for: Duplicate Abalone Egg Coat Proteins Bind Sperm Lysin Similarly, but Evolve Oppositely, Consistent with Molecular Mimicry at Fertilization
Source: PLoS Genet. 2013 Feb 7;9(2):e1003287. doi: 10.1371/journal.pgen.1003287 (PMC3567151; doi:10.1371/journal.pgen.1003287)
Supplement: Supplement S1 — Perl scripts for running population simulations of sexual conflict with a female decoy. The files are: decoy.pl, the main perl script; decoy.ctl, the control file where simulation and model parameters can be set; and sub_*.pm, various subroutines called by the main perl script. For additional detail please contact the authors. (ZIP) [file pgen.1003287.s003.zip › DecoyModel/sub_get_summary_statistics.pm]

###############
#SUBROUTINE: GET_SUMMARY_STATISTICS
#INPUT: @numbers
#RETURN: $mean, $variance
#DATE: 12y05m15d
###############


sub get_summary_statistics {

my @nums = @_;
my $sum = 0;
foreach my $value (@nums) { 
	$sum += $value 
}
my $n = scalar(@nums);
my $mean = $sum/$n;
my $variance = 0;
foreach my $value (@nums) {
    my $deviation = $value - $mean;
    $variance += $deviation**2;
}
$variance /= ($n - 1);

return ("$mean", "$variance");
}

###############
1
