# Supplementary material for: Duplicate Abalone Egg Coat Proteins Bind Sperm Lysin Similarly, but Evolve Oppositely, Consistent with Molecular Mimicry at Fertilization
Source: PLoS Genet. 2013 Feb 7;9(2):e1003287. doi: 10.1371/journal.pgen.1003287 (PMC3567151; doi:10.1371/journal.pgen.1003287)
Supplement: Supplement S1 — Perl scripts for running population simulations of sexual conflict with a female decoy. The files are: decoy.pl, the main perl script; decoy.ctl, the control file where simulation and model parameters can be set; and sub_*.pm, various subroutines called by the main perl script. For additional detail please contact the authors. (ZIP) [file pgen.1003287.s003.zip › DecoyModel/sub_get_time_and_date.pm]

###############
#SUBROUTINE: GET_TIME_AND_DATE 
#INPUT Computer Clock Data
#RETURN: Formatted version of Current Time and Date
#DATE: 12y05m15d
###############

sub get_time_and_date {

my ($second, $minute, $hour, $dayOfMonth, $month, $yearOffset, $dayOfWeek, $dayOfYear, $daylightSavings) = localtime();


if ($second =~ m{(\d\d)}){
	$second = $1;
}
elsif ($second =~ m{(\d)}){
	$second = "0$1";
}

if ($minute =~ m{(\d\d)}){
	$minute = "$1";
}
elsif ($minute =~m{(\d)}){	
	$minute = "0$1";
}

my @months = qw(Jan Feb Mar Apr May Jun Jul Aug Sep Oct Nov Dec);
my @weekDays = qw(Sun Mon Tue Wed Thu Fri Sat Sun);
my $year = 1900 + $yearOffset;


my $time_and_date = "$months[$month] $dayOfMonth $year, $hour:$minute:$second";

return $time_and_date;

}

###############
1
