# Supplementary material for: Duplicate Abalone Egg Coat Proteins Bind Sperm Lysin Similarly, but Evolve Oppositely, Consistent with Molecular Mimicry at Fertilization
Source: PLoS Genet. 2013 Feb 7;9(2):e1003287. doi: 10.1371/journal.pgen.1003287 (PMC3567151; doi:10.1371/journal.pgen.1003287)
Supplement: Supplement S1 — Perl scripts for running population simulations of sexual conflict with a female decoy. The files are: decoy.pl, the main perl script; decoy.ctl, the control file where simulation and model parameters can be set; and sub_*.pm, various subroutines called by the main perl script. For additional detail please contact the authors. (ZIP) [file pgen.1003287.s003.zip › DecoyModel/sub_print_hash.pm]

###############
#SUBROUTINE: PRINT_HASH
#INPUT: Hash 
#RETURN: Hash values and keys sorted by key to OUTPUT file
#Date: 12y05m15d
###############

sub print_hash {

#Prints a hash of scalar values, indexed by their key

my %hash = @_;

@keys = sort {$a <=> $b} (keys %hash);

foreach my $key (@keys) {
	printf OUTPUT "%10s", $key;
	print OUTPUT "\t$hash{$key}\n"; 
}	

#return ();

}

###############
1
